# Supplementary material for: Description of two new species of Cossidae (Lepidoptera) from China
Source: Zookeys. 2012 May 8;(192):35–49. doi: 10.3897/zookeys.192.2611 (PMC3349061; doi:10.3897/zookeys.192.2611)
Supplement: XML Treatment for Phragmataecia [file zookeys.192.2611-treatment1.xml]

<!DOCTYPE tp:taxon-treatment
  PUBLIC "-//TaxonX//DTD Taxonomic Treatment Publishing DTD v0 20100105//EN" "tax-treatment-NSO.dtd">
<tp:taxon-treatment xmlns:tp="http://www.plazi.org/taxpub"><tp:treatment-meta><mixed-citation publication-type="journal"><person-group><name><surname>Ivinskis</surname><given-names>Povilas</given-names></name><name><surname>Rimsaite</surname><given-names>Jolanta</given-names></name><name><surname>Saldaitis</surname><given-names>Aidas</given-names></name><name><surname>Yakovlev</surname><given-names>Roman</given-names></name></person-group><article-title>Description of two new species of Cossidae (Lepidoptera) from China</article-title><source>Zookeys</source><day>8</day><month>5</month><year>2012</year><volume>2012</volume><issue>192</issue><fpage>35</fpage><lpage>49</lpage><pub-id pub-id-type="doi">10.3897/zookeys.192.2611</pub-id></mixed-citation></tp:treatment-meta><tp:nomenclature><label>Genus</label><tp:taxon-name>
                        <tp:taxon-name-part taxon-name-part-type="genus">Phragmataecia</tp:taxon-name-part>
                    <object-id xmlns:xlink="http://www.w3.org/1999/xlink" xlink:type="simple">http://species-id.net/wiki/Phragmataecia</object-id>
								</tp:taxon-name><tp:taxon-authority>Newman, 1850</tp:taxon-authority><tp:nomenclature-citation-list><tp:nomenclature-citation><tp:taxon-name>Phragmataecia</tp:taxon-name><comment> Newman, 1850, Zoologist 8: 2931</comment></tp:nomenclature-citation></tp:nomenclature-citation-list></tp:nomenclature><tp:treatment-sec sec-type="Type species"><title>Type species.</title><p><italic><tp:taxon-name>Noctua arundinis</tp:taxon-name></italic> Hübner, [1808]</p><p>Members of this genus are generally medium sized with very long abdomens, especially in females, and long bipectinate antennae. In males the length of pecten abruptly shortens to the distal part of tip, while in females pecten length is short to the tip of antenna as near invisible papilla. Coloration is white to black with unexpressed wing patterns except small black dots between the vein of the forewing in females.</p></tp:treatment-sec><tp:treatment-sec sec-type="Male genitalia"><title>Male genitalia.</title><p>Uncus base short and wide, tip acute; tegumen medium size; gnathos reduced; valvae lancete-shaped with even edges, gradually narrowing to rounded tip; juxta wide with two lateral outgrowth patches; saccus elongated, semioval form; aedeagus long, weakly hooked and slightly longer than valva; vesica without cornutus, with pale indistinct opening.</p></tp:treatment-sec><tp:treatment-sec sec-type="Female genitalia"><title>Female genitalia.</title><p>Long oviductus; papillae anales elongated, ellipse form; apophyses posteriores about 1.5 times longer than apophysis anterioris; ostium opening immersed, cup-like; postvaginal plate indistinct; ductus thin, long; bursa sack rounded, small without signum and with insignificant bulla on lateral side.</p></tp:treatment-sec><tp:treatment-sec sec-type="Distribution"><title>Distribution.</title><p>39 species distributed in Old world excluding Papuan and Australian ranges.</p></tp:treatment-sec></tp:taxon-treatment>
