# Supplementary material for: Description of two new species of Cossidae (Lepidoptera) from China
Source: Zookeys. 2012 May 8;(192):35–49. doi: 10.3897/zookeys.192.2611 (PMC3349061; doi:10.3897/zookeys.192.2611)
Supplement: XML Treatment for Phragmataecia monika [file zookeys.192.2611-treatment2.xml]

<!DOCTYPE tp:taxon-treatment
  PUBLIC "-//TaxonX//DTD Taxonomic Treatment Publishing DTD v0 20100105//EN" "tax-treatment-NSO.dtd">
<tp:taxon-treatment xmlns:tp="http://www.plazi.org/taxpub"><tp:treatment-meta><mixed-citation publication-type="journal"><person-group><name><surname>Ivinskis</surname><given-names>Povilas</given-names></name><name><surname>Rimsaite</surname><given-names>Jolanta</given-names></name><name><surname>Saldaitis</surname><given-names>Aidas</given-names></name><name><surname>Yakovlev</surname><given-names>Roman</given-names></name></person-group><article-title>Description of two new species of Cossidae (Lepidoptera) from China</article-title><source>Zookeys</source><day>8</day><month>5</month><year>2012</year><volume>2012</volume><issue>192</issue><fpage>35</fpage><lpage>49</lpage><pub-id pub-id-type="doi">10.3897/zookeys.192.2611</pub-id></mixed-citation></tp:treatment-meta><tp:nomenclature><tp:taxon-name>
                        <tp:taxon-name-part taxon-name-part-type="genus">Phragmataecia</tp:taxon-name-part>
                        <tp:taxon-name-part taxon-name-part-type="species">monika</tp:taxon-name-part>
                    <object-id xmlns:xlink="http://www.w3.org/1999/xlink" xlink:type="simple">urn:lsid:zoobank.org:act:A8A6C34C-3A71-43D5-8F96-754BCA5B921A</object-id>
								<object-id xmlns:xlink="http://www.w3.org/1999/xlink" xlink:type="simple">http://species-id.net/wiki/Phragmataecia_monika</object-id>
								</tp:taxon-name><tp:taxon-authority>Yakovlev &amp; Saldaitis</tp:taxon-authority><tp:taxon-status xmlns:xlink="http://www.w3.org/1999/xlink" xlink:type="simple">sp. n.</tp:taxon-status><xref ref-type="fig" rid="F1">Figs 1–4</xref></tp:nomenclature><tp:treatment-sec sec-type="Holotype"><title>Holotype.</title><p>male (<xref ref-type="fig" rid="F1">Fig. 1</xref>), China, Qin Liang Feng m.800 Zhejiang prov. [province] 29-30.V.2010 A. Floriani (slide No.JB1620), (deposited in ZSSM/MWM).<!--PageBreak--></p></tp:treatment-sec><tp:treatment-sec sec-type="Diagnosis"><title>Diagnosis.</title><p>Externallythe new speciesis most similar to sibling species <italic><tp:taxon-name>Phragmataecia cinnamomea</tp:taxon-name></italic> Wileman, 1911, <italic><tp:taxon-name>Phragmataecia hummeli</tp:taxon-name></italic> Bryk, 1942and to <italic><tp:taxon-name>Phragmataecia fusca</tp:taxon-name></italic> Wileman, 1911. <italic><tp:taxon-name>Phragmataecia cinnamomea</tp:taxon-name></italic> differs by having a yellow-brown body and wings, veins covered with dark brown scales in the postmedian forewing and dark brown dots in the terminal area (<xref ref-type="fig" rid="F2">Fig. 5</xref>) and male genitalia valvae which widen to the apical part (<xref ref-type="fig" rid="F2">Fig. 6</xref>). <italic><tp:taxon-name>Phragmataecia hummeli</tp:taxon-name></italic> has a grey-brownbody and unicolor wing pattern with forewings lighter brown and hindwings grey brown (<xref ref-type="fig" rid="F2">Fig. 7</xref>). Its male genitalia differ by the pointed shape of the valvae, the rounded and very wide saccus and straight aedeagus (<xref ref-type="fig" rid="F2">Fig. 8</xref>). <italic><tp:taxon-name>Phragmataecia fusca</tp:taxon-name></italic> has a dark yellow-brown body (<xref ref-type="fig" rid="F2">Fig. 9</xref>), forewings dark brown in postmedian part, and reddish-brown hindwings. Its male genitalia valvae are rounded at the apical part (<xref ref-type="fig" rid="F2">Fig. 10</xref>).</p><fig id="F1" position="float" orientation="portrait"><label>Figures 1–4.</label><caption><p><italic><tp:taxon-name>Phragmataecia monika</tp:taxon-name></italic> Saldaitis &amp; Yakovlev sp. n. <bold>1</bold> <italic><tp:taxon-name>Phragmataecia monika</tp:taxon-name></italic>, male, holotype, China, Zhejiang prov. <bold>2</bold> <italic><tp:taxon-name>Phragmataecia monika</tp:taxon-name></italic>, holotype, male genitalia capsule prep. Nr. UFO1 <bold>3</bold> <italic><tp:taxon-name>Phragmataecia monika</tp:taxon-name></italic>, holotype, male genitalia aedeagus prep. Nr. UFO1 <bold>4</bold> Type locality of <italic><tp:taxon-name>Phragmataecia monika</tp:taxon-name></italic>, China, Zhejiang prov.</p></caption><graphic xmlns:xlink="http://www.w3.org/1999/xlink" xlink:href="ZooKeys-192-035-g001.jpg" position="float" orientation="portrait" xlink:type="simple"/></fig><fig id="F2" position="float" orientation="portrait"><label>Figures 5–10.</label><caption><p><italic><tp:taxon-name>Phragmataecia</tp:taxon-name></italic> spp., adults and genitalia. <bold>5</bold> <italic><tp:taxon-name>Phragmataecia cinnamomea</tp:taxon-name></italic> Wileman, adult, holotypus.  <bold>6</bold> <italic><tp:taxon-name>Phragmataecia cinnamomea</tp:taxon-name></italic> Wileman, holotypus, male genitalia <bold>7</bold> <italic><tp:taxon-name>Phragmataecia hummeli</tp:taxon-name></italic> Bryk, adult, holotypus<bold>8</bold> <italic><tp:taxon-name>Phragmataecia hummeli</tp:taxon-name></italic> Bryk, holotypus, male genitalia <bold>9</bold> <italic><tp:taxon-name>Phragmataecia fusca</tp:taxon-name></italic> Wileman(<italic>= Phragmataecia obscura</italic> Wileman, 1911 adult <bold>10</bold> <italic><tp:taxon-name>Phragmataecia fusca</tp:taxon-name></italic> male genitalia.</p></caption><graphic xmlns:xlink="http://www.w3.org/1999/xlink" xlink:href="ZooKeys-192-035-g002.jpg" position="float" orientation="portrait" xlink:type="simple"/></fig></tp:treatment-sec><tp:treatment-sec sec-type="Description"><title>Description.</title><p><bold>Male</bold> (<xref ref-type="fig" rid="F1">Fig. 1</xref>): Forewing length of holotype 14 mm, wingspan 31 mm. Antennae one-third the length of forewing; last third strongly bipectinate with very short triangular pecten. Ground color of forewings blackish brown; median part of wing from base to inner edge yellow brown extending to j-shaped wing edge; cilia yellow mixed with brown scales; hindwing unicolor yellow, cilia greyish brown; dorsal forewing dark brown, anal edge grey; dorsal hindwing dark brown, costal area black brown. Head, thorax blackish brown.</p></tp:treatment-sec><tp:treatment-sec sec-type="Male genitalia"><title>Male genitalia</title><p>(<xref ref-type="fig" rid="F1">Figs 2, 3</xref>): Uncus wide, strong narrowing to acute tip; valvae almost the same width as length, flat tips with long blunt outgrowths at base; tegumen wide in medial part with plunging wide neckline; saccus long, narrow, rounded; juxta wide with a pair of lateral processes; aedeagus longer than valva, thin, curved and at the tip twice wider than base.</p></tp:treatment-sec><tp:treatment-sec sec-type="Female genitalia"><title>Female genitalia.</title><p>Unknown.</p></tp:treatment-sec><tp:treatment-sec sec-type="Bionomics and distribution"><title>Bionomics and distribution.</title><p>Known only from the Qin Liang Feng Shan mountains in Zhejiang province of eastern China (<xref ref-type="fig" rid="F1">Fig. 4</xref>), <italic><tp:taxon-name>Phragmataecia monika</tp:taxon-name></italic> is likely endemic to East China. The single male specimen was attracted to light in late May at an altitude of 800m in mountainous virgin mixed forest habitat dominated by various broad-leaved trees such as oak <italic><tp:taxon-name>Quercus dentata, Quercus glauca</tp:taxon-name></italic>, poplar <italic><tp:taxon-name>Populus cathayana</tp:taxon-name></italic>, <italic><tp:taxon-name>Populus simonii</tp:taxon-name></italic>, elm <italic><tp:taxon-name>Ulmus parvifolia</tp:taxon-name></italic>, rhododendron <italic><tp:taxon-name>Rhododendron brachycarpum</tp:taxon-name></italic>, <italic><tp:taxon-name>Rhododendron dauricum</tp:taxon-name></italic>, and bamboo <italic><tp:taxon-name>Phyllostachys</tp:taxon-name></italic> spp., <italic><tp:taxon-name>Borinda</tp:taxon-name></italic> spp., <italic><tp:taxon-name>Fargesia</tp:taxon-name></italic> spp. Suspected host plantsare <italic><tp:taxon-name>Phragmites</tp:taxon-name></italic> spp.</p></tp:treatment-sec><tp:treatment-sec sec-type="Etymology"><title>Etymology.</title><p>The new species is named after Monika Rimsaite, daughter of the second author.</p><sec sec-type="Key to species Phragmataecia related to Ph. monika based on external characters"><title>Key to species <italic><tp:taxon-name>Phragmataecia</tp:taxon-name></italic> related to <italic><tp:taxon-name>Phragmataecia monika</tp:taxon-name></italic> based on external characters</title><table-wrap content-type="key" position="anchor" orientation="portrait"><table><tbody><tr><td rowspan="1" colspan="1">1</td><td rowspan="1" colspan="1">Forewings dark colored</td><td rowspan="1" colspan="1">2</td></tr><tr><td rowspan="1" colspan="1">–</td><td rowspan="1" colspan="1">Forewings light colored</td><td rowspan="1" colspan="1">3</td></tr><tr><td rowspan="1" colspan="1">2</td><td rowspan="1" colspan="1">Forewings blackish brown</td><td rowspan="1" colspan="1"><italic><tp:taxon-name>Phragmataecia monika</tp:taxon-name></italic> sp. n., China: Zhejiang</td></tr><tr><td rowspan="1" colspan="1">–</td><td rowspan="1" colspan="1">Forewings dark brown</td><td rowspan="1" colspan="1"><italic><tp:taxon-name>Phragmataecia fusca</tp:taxon-name></italic> Wileman, Taiwan</td></tr><tr><td rowspan="1" colspan="1">3</td><td rowspan="1" colspan="1">Forewings light brown</td><td rowspan="1" colspan="1"><italic><tp:taxon-name>Phragmataecia hummeli</tp:taxon-name></italic> Bryk, China</td></tr><tr><td rowspan="1" colspan="1">–</td><td rowspan="1" colspan="1">Forewings yellow brown with dark brown scales group and dots in terminal part</td><td rowspan="1" colspan="1"><italic><tp:taxon-name>Phragmataecia cinnamomea</tp:taxon-name></italic> Wileman, China, Taiwan</td></tr></tbody></table></table-wrap></sec><sec sec-type="Key to species Phragmataecia related to Ph. monika based on male genitalia"><title>Key to species <italic><tp:taxon-name>Phragmataecia</tp:taxon-name></italic> related to <italic><tp:taxon-name>Phragmataecia monika</tp:taxon-name></italic> based on male genitalia</title><table-wrap content-type="key" position="anchor" orientation="portrait"><table><tbody><tr><td rowspan="1" colspan="1">1</td><td rowspan="1" colspan="1">Saccus long rounded</td><td rowspan="1" colspan="1">2</td></tr><tr><td rowspan="1" colspan="1">–</td><td rowspan="1" colspan="1">Saccus short or slightly bilobed</td><td rowspan="1" colspan="1">3</td></tr><tr><td rowspan="1" colspan="1">2</td><td rowspan="1" colspan="1">Valva almost the same width as length</td><td rowspan="1" colspan="1"><italic><tp:taxon-name>Phragmataecia monika</tp:taxon-name></italic> sp. n., China: Zhejiang</td></tr><tr><td rowspan="1" colspan="1">–</td><td rowspan="1" colspan="1">Valva in the apical part pointed</td><td rowspan="1" colspan="1"><italic><tp:taxon-name>Phragmataecia hummeli</tp:taxon-name></italic> Bryk, China</td></tr><tr><td rowspan="1" colspan="1">3</td><td rowspan="1" colspan="1">Valva rounded, wider in the apical part</td><td rowspan="1" colspan="1"><italic><tp:taxon-name>Phragmataecia cinnamomea</tp:taxon-name></italic> Wileman, China, Taiwan</td></tr><tr><td rowspan="1" colspan="1">–</td><td rowspan="1" colspan="1">Valva in the apical part slightly narrowed, rounded</td><td rowspan="1" colspan="1"><italic><tp:taxon-name>Phragmataecia fusca</tp:taxon-name></italic> Wileman, Taiwan<!--PageBreak--></td></tr></tbody></table></table-wrap></sec></tp:treatment-sec></tp:taxon-treatment>
