# Supplementary material for: Description of two new species of Cossidae (Lepidoptera) from China
Source: Zookeys. 2012 May 8;(192):35–49. doi: 10.3897/zookeys.192.2611 (PMC3349061; doi:10.3897/zookeys.192.2611)
Supplement: XML Treatment for Patoptoformis [file zookeys.192.2611-treatment3.xml]

<!DOCTYPE tp:taxon-treatment
  PUBLIC "-//TaxonX//DTD Taxonomic Treatment Publishing DTD v0 20100105//EN" "tax-treatment-NSO.dtd">
<tp:taxon-treatment xmlns:tp="http://www.plazi.org/taxpub"><tp:treatment-meta><mixed-citation publication-type="journal"><person-group><name><surname>Ivinskis</surname><given-names>Povilas</given-names></name><name><surname>Rimsaite</surname><given-names>Jolanta</given-names></name><name><surname>Saldaitis</surname><given-names>Aidas</given-names></name><name><surname>Yakovlev</surname><given-names>Roman</given-names></name></person-group><article-title>Description of two new species of Cossidae (Lepidoptera) from China</article-title><source>Zookeys</source><day>8</day><month>5</month><year>2012</year><volume>2012</volume><issue>192</issue><fpage>35</fpage><lpage>49</lpage><pub-id pub-id-type="doi">10.3897/zookeys.192.2611</pub-id></mixed-citation></tp:treatment-meta><tp:nomenclature><label>Genus</label><tp:taxon-name>
                        <tp:taxon-name-part taxon-name-part-type="genus">Patoptoformis</tp:taxon-name-part>
                    <object-id xmlns:xlink="http://www.w3.org/1999/xlink" xlink:type="simple">http://species-id.net/wiki/Patoptoformis</object-id>
								</tp:taxon-name><tp:taxon-authority>Yakovlev, 2006</tp:taxon-authority><tp:nomenclature-citation-list><tp:nomenclature-citation><tp:taxon-name>Patoptoformis</tp:taxon-name><comment> Yakovlev, 2006, Tinea, 19 (3): 203.</comment></tp:nomenclature-citation></tp:nomenclature-citation-list></tp:nomenclature><tp:treatment-sec sec-type="Type species"><title>Type species.</title><p><italic><tp:taxon-name>Patoptoformis hanuman</tp:taxon-name></italic> Yakovlev, 2006.</p><p>Small dark colored moths with dark hair densely covering the body. Antennae bipectinate. Forewing with a scarcely seen streaky pattern; hindwing dark without pattern; fringe evenly dark on both wings. Sexual dimorphism weakly expressed but female somewhat larger than male with wider wings and non-pectinate antennae.</p></tp:treatment-sec><tp:treatment-sec sec-type="Male genitalia"><title>Male genitalia.</title><p>Uncus long, narrowly triangular with pointed apex; gnathos arms long and densely covered with spinules; valva with costal crest, blunt apex and scarcely noticeable transition between sclerotized and membranous parts, sclerotization gradually weakening towards apex; arms of transtilla small, pointed; juxta small; saccus very poorly expressed; aedeagus short, vesica opening occupies a dorso-apical position and comprises half of aedeagus length; vesica without cornuti.</p></tp:treatment-sec><tp:treatment-sec sec-type="Female genitalia"><title>Female genitalia.</title><p>Papillae anales elongated with rounded apices; apophyses posteriores thin, twice as long as anteriores; ostium opening immersed, fissure-like, surrounded by cordate rim; ductus bursae membranous, long and narrow; bursa elongate, gradually inflating to apex; ductus seminalis thin, enters bursa near its junction with ductus bursae.</p></tp:treatment-sec><tp:treatment-sec sec-type="Distribution"><title>Distribution.</title><p>Three species distributed in NE India (Assam), Nepal, SE China (Sichuan).</p></tp:treatment-sec></tp:taxon-treatment>
