# Supplementary material for: Description of two new species of Cossidae (Lepidoptera) from China
Source: Zookeys. 2012 May 8;(192):35–49. doi: 10.3897/zookeys.192.2611 (PMC3349061; doi:10.3897/zookeys.192.2611)
Supplement: XML Treatment for Patoptoformis rimsaitae [file zookeys.192.2611-treatment4.xml]

<!DOCTYPE tp:taxon-treatment
  PUBLIC "-//TaxonX//DTD Taxonomic Treatment Publishing DTD v0 20100105//EN" "tax-treatment-NSO.dtd">
<tp:taxon-treatment xmlns:tp="http://www.plazi.org/taxpub"><tp:treatment-meta><mixed-citation publication-type="journal"><person-group><name><surname>Ivinskis</surname><given-names>Povilas</given-names></name><name><surname>Rimsaite</surname><given-names>Jolanta</given-names></name><name><surname>Saldaitis</surname><given-names>Aidas</given-names></name><name><surname>Yakovlev</surname><given-names>Roman</given-names></name></person-group><article-title>Description of two new species of Cossidae (Lepidoptera) from China</article-title><source>Zookeys</source><day>8</day><month>5</month><year>2012</year><volume>2012</volume><issue>192</issue><fpage>35</fpage><lpage>49</lpage><pub-id pub-id-type="doi">10.3897/zookeys.192.2611</pub-id></mixed-citation></tp:treatment-meta><tp:nomenclature><tp:taxon-name>
                        <tp:taxon-name-part taxon-name-part-type="genus">Patoptoformis</tp:taxon-name-part>
                        <tp:taxon-name-part taxon-name-part-type="species">rimsaitae</tp:taxon-name-part>
                    <object-id xmlns:xlink="http://www.w3.org/1999/xlink" xlink:type="simple">urn:lsid:zoobank.org:act:2F9D4618-3ED3-454E-A454-65B85A0D89EB</object-id>
								<object-id xmlns:xlink="http://www.w3.org/1999/xlink" xlink:type="simple">http://species-id.net/wiki/Patoptoformis_rimsaitae</object-id>
								</tp:taxon-name><tp:taxon-authority>Saldaitis &amp; Yakovlev</tp:taxon-authority><tp:taxon-status xmlns:xlink="http://www.w3.org/1999/xlink" xlink:type="simple">sp. n.</tp:taxon-status><xref ref-type="fig" rid="F3">Figs 11–14</xref></tp:nomenclature><tp:treatment-sec sec-type="Type material"><title>Type material.</title><p><bold>Holotype</bold>: male China, Sichuan prov. [province], Env. [environs] Mianning Ling Shan Mts. [mountains], h[high], -3760 m 01-03. 07. 2010, local collector leg. (slide No.JB1620), (deposited in ZSSM/MWM).</p></tp:treatment-sec><tp:treatment-sec sec-type="Diagnosis"><title>Diagnosis.</title><p>Externallythe new speciesis most similar to sibling species <italic><tp:taxon-name>Patoptoformis ganesha</tp:taxon-name></italic> (Yakovlev, 2004) and <italic><tp:taxon-name>Patoptoformis hanuman</tp:taxon-name></italic> Yakovlev, 2006. Unlike the new species, <italic><tp:taxon-name>Patoptoformis ganesha</tp:taxon-name></italic> has dark forewings generally with a row of narrow transversal bands in medial and submarginal zones and black hindwings with a black fringe (<xref ref-type="fig" rid="F4">Fig. 15</xref>). Male genitalia in <italic><tp:taxon-name>Patoptoformis ganesha</tp:taxon-name></italic> differ as its uncus is triangular, broad gnathos is densely set with spinules, valvae are cut near apex, arms of transtilla are hook-like and saccus is rounded (<xref ref-type="fig" rid="F4">Fig. 16</xref>). In <italic><tp:taxon-name>Patoptoformis hanuman</tp:taxon-name></italic> the forewings are brown with a faint black streaky pattern with a clear submarginal streak and spot in the distal area and hindwings are dark brown, almost black (<xref ref-type="fig" rid="F4">Figs 17, 19</xref>). Male genitalia differ in shape of <!--PageBreak-->the valvae which are narrower, the gnathos arms which are thicker and aedeagus which is somewhat curved in the middle (<xref ref-type="fig" rid="F4">Fig. 18</xref>).</p><fig id="F3" position="float" orientation="portrait"><label>Figures 11–14.</label><caption><p><italic><tp:taxon-name>Patoptoformis rimsaitae</tp:taxon-name></italic> Saldaitis &amp; Yakovlev sp. n. <bold>11</bold> <italic><tp:taxon-name>Patoptoformis rimsaitae</tp:taxon-name></italic> Saldaitis &amp; Yakovlev, holotype, Sichuan province <bold>12</bold> <italic><tp:taxon-name>Patoptoformis rimsaitae</tp:taxon-name></italic>, holotype, male genitalia, capsule, prep. Nr. UFO2 <bold>13</bold> <italic><tp:taxon-name>Patoptoformis rimsaitae</tp:taxon-name></italic>, holotype, male genitalia, aedeagus, prep. Nr. UFO2 <bold>14</bold> Type locality <italic><tp:taxon-name>Patoptoformis rimsaitae</tp:taxon-name></italic>, China, Sichuan.</p></caption><graphic xmlns:xlink="http://www.w3.org/1999/xlink" xlink:href="ZooKeys-192-035-g003.jpg" position="float" orientation="portrait" xlink:type="simple"/></fig><fig id="F4" position="float" orientation="portrait"><label>Figures 15–19.</label><caption><p><italic><tp:taxon-name>Patoptoformis</tp:taxon-name></italic> spp. adults and genitalia. <bold>15</bold> <italic><tp:taxon-name>Patoptoformis ganesha</tp:taxon-name></italic> (Yakovlev,2004, holotypus <bold>16</bold> <italic><tp:taxon-name>Patoptoformis ganesha</tp:taxon-name></italic>, holotypus male genitalia <bold>17</bold> <italic><tp:taxon-name>Patoptoformis hanuman</tp:taxon-name></italic> Yakovlev,2006 holotypus, male <bold>18</bold> <italic><tp:taxon-name>Patoptoformis hanuman</tp:taxon-name></italic>, holotypus, male genitalia <bold>19</bold> <italic><tp:taxon-name>Patoptoformis hanuman</tp:taxon-name></italic>, paratypus, female.</p></caption><graphic xmlns:xlink="http://www.w3.org/1999/xlink" xlink:href="ZooKeys-192-035-g004.jpg" position="float" orientation="portrait" xlink:type="simple"/></fig></tp:treatment-sec><tp:treatment-sec sec-type="Description"><title>Description.</title><p><bold>Male</bold> (<xref ref-type="fig" rid="F2">Fig. 11</xref>): Forewing length of holotype 11 mm; wingspan 24 mm. Antennae almost half as long as forewing, strongly bipectinate and last third with very short triangular pecten; ground color of forewings grey blackish with large yellow patch in middle of basal area, middle part of wing from base to inner edge yellow brown, cilia yellow mixed with brown scales; hindwing unicolor yellow, cilia greyish brown; upper side of forewing dark brown, anal edge grey; upper side of hindwing dark brown, costal area black brown; head, thorax blackish brown.</p></tp:treatment-sec><tp:treatment-sec sec-type="Male genitalia"><title>Male genitalia</title><p>(<xref ref-type="fig" rid="F3">Figs 12, 13</xref>): Uncus wide with blunt tip; gnathos wide but arms narrow; valvae short, very wide at base narrowing to middle then widening abruptly at tip; arms of transtilla hook-like, thin, acute in tip; saccus wide, rounded; aedeagus almost the same length as valva, weakly curved with sharp curved tip; vesica like equilateral sack with opening size more than half of aedeagus length.<!--PageBreak--></p></tp:treatment-sec><tp:treatment-sec sec-type="Female genitalia"><title>Female genitalia.</title><p>Unknown<bold>.</bold></p></tp:treatment-sec><tp:treatment-sec sec-type="Bionomics and distribution"><title>Bionomics and distribution.</title><p>Known only from the China’s Sichuan province on the eastern edge of the Tibetan plateau. <italic><tp:taxon-name>Patoptoformis rimsaitae</tp:taxon-name></italic>is likely endemic to West Sichuan. A single male was attracted to light at an altitude of 3700 m. The new species was collected in the shrubby transition between the mountain primary mixed forest and the alpine grassland zones (<xref ref-type="fig" rid="F3">Fig. 14</xref>). Nothing is known about the early stages.</p></tp:treatment-sec><tp:treatment-sec sec-type="Etymology"><title>Etymology.</title><p>The species is named in honor of Dr Jolanta Rimsaite, a prominent expert of general entomology.</p><sec sec-type="Key to species Patoptoformis based on external characters"><title>Key to species <italic><tp:taxon-name>Patoptoformis</tp:taxon-name></italic> based on external characters</title><table-wrap content-type="key" position="float" orientation="portrait"><table><tbody><tr><td rowspan="1" colspan="1">1</td><td rowspan="1" colspan="1">Forewings dark brow with reticulated patterns formed by black lines</td><td rowspan="1" colspan="1">2</td></tr><tr><td rowspan="1" colspan="1">–</td><td rowspan="1" colspan="1">Forewings dark brown without reticulated patterns but with big black patch</td><td rowspan="1" colspan="1"><italic><tp:taxon-name>Patoptoformis hanuman</tp:taxon-name></italic> Yakovlev, India: Assam</td></tr><tr><td rowspan="1" colspan="1">2</td><td rowspan="1" colspan="1">Forewings grey black with yellow patch</td><td rowspan="1" colspan="1"><italic><tp:taxon-name>Patoptoformis rimsaitae</tp:taxon-name></italic> sp. n., China: Sichuan</td></tr><tr><td rowspan="1" colspan="1">–</td><td rowspan="1" colspan="1">Forewings with row of narrow transversal bands in medial and submarginal zones</td><td rowspan="1" colspan="1"><italic><tp:taxon-name>Patoptoformis ganesha</tp:taxon-name></italic> (Yakovlev), Nepal</td></tr></tbody></table></table-wrap></sec><sec sec-type="Key to species Patoptoformis based on male genitalia"><title>Key to species <italic><tp:taxon-name>Patoptoformis</tp:taxon-name></italic> based on male genitalia</title><table-wrap content-type="key" position="float" orientation="portrait"><table><tbody><tr><td rowspan="1" colspan="1">1</td><td rowspan="1" colspan="1">Arms of transtilla hook –like, thin</td><td rowspan="1" colspan="1">2</td></tr><tr><td rowspan="1" colspan="1">–</td><td rowspan="1" colspan="1">Arms of transtilla hook –like, massive</td><td rowspan="1" colspan="1"><italic><tp:taxon-name>Patoptoformis hanuman</tp:taxon-name></italic> Yakovlev, India: Assam</td></tr><tr><td rowspan="1" colspan="1">2</td><td rowspan="1" colspan="1">Tip of valva flat, edges rounded</td><td rowspan="1" colspan="1"><italic><tp:taxon-name>Patoptoformis rimsaitae</tp:taxon-name></italic> sp. n., China: Sichuan</td></tr><tr><td rowspan="1" colspan="1">–</td><td rowspan="1" colspan="1">Tip of valva with pointed edge</td><td rowspan="1" colspan="1"><italic><tp:taxon-name>Patoptoformis ganesha</tp:taxon-name></italic> (Yakovlev), Nepal</td></tr></tbody></table></table-wrap></sec><sec sec-type="Checklist of the genus Phragmataecia"><title>Checklist of the genus <italic><tp:taxon-name>Phragmataecia</tp:taxon-name></italic></title><p><bold><italic><tp:taxon-name>Phragmataecia albida</tp:taxon-name></italic> Erschoff, 1874</bold></p><p>=<italic><tp:taxon-name>Pragmataecia erschoffi</tp:taxon-name></italic> Reisser, 1962</p><p>Distribution. Iran, Turkmenistan, Uzbekistan, Kazakhstan, NW China (Kuldja), Afghanistan, SW Russia (S. Volga reg.) (<xref ref-type="bibr" rid="B4">Christoph 1884</xref>, <xref ref-type="bibr" rid="B9">Daniel 1963</xref>, <xref ref-type="bibr" rid="B11">1965</xref>, <xref ref-type="bibr" rid="B12">Falkovitch 1986</xref>, <xref ref-type="bibr" rid="B15">Gross 1925</xref>, <xref ref-type="bibr" rid="B28">Uvarov 1910</xref>, <xref ref-type="bibr" rid="B36">Yakovlev 2005a</xref>, <xref ref-type="bibr" rid="B42">2009a</xref>).</p><p><bold><italic><tp:taxon-name>Phragmataecia andarana</tp:taxon-name></italic> Clench, 1959</bold></p><p>Distribution: Namibia, South Africa (<xref ref-type="bibr" rid="B29">Vári et al. 2002</xref>).</p><p><bold><italic><tp:taxon-name>Phragmataecia anikini</tp:taxon-name></italic> Yakovlev, 2011</bold></p><p>Distribution: SW Mongolia (Hovd aimak, Dzhungarian Gobi desert) (<xref ref-type="bibr" rid="B45">Yakovlev 2011</xref>).</p><p><bold><italic><tp:taxon-name>Phragmataecia annapurna</tp:taxon-name></italic> Yakovlev, 2009</bold></p><p>Distribution: Nepal (Annapurna Himal) (<xref ref-type="bibr" rid="B42">Yakovlev 2009a</xref>).</p><p><bold><italic><tp:taxon-name>Phragmataecia brunni</tp:taxon-name></italic> Pagenstecher, 1892</bold></p><p>Distribution: E. Africa (Tanzania) (<xref ref-type="bibr" rid="B20">Pagenstecher 1892</xref>).</p><p><bold><italic><tp:taxon-name>Phragmataecia castaneae</tp:taxon-name></italic> (Hübner, 1790)</bold></p><p>= <italic><tp:taxon-name>Phalena (Bombyx) arundinis</tp:taxon-name></italic> Hübner [1802-1808]</p><p>= <italic><tp:taxon-name>Phalena castanea</tp:taxon-name></italic>, Esper (1807)<!--PageBreak--></p><p>= <italic><tp:taxon-name>Phragmatoecia castanea</tp:taxon-name></italic> Teich, 1884</p><p>= <italic><tp:taxon-name>Phragmataecia castanea sicca</tp:taxon-name></italic> Dannehl, 1829</p><p>= <italic><tp:taxon-name>Phragmataecia castaneae f. fusca</tp:taxon-name></italic> Lempke, 1961</p><p>= <italic><tp:taxon-name>Phragmataecia castaneae leonadae</tp:taxon-name></italic> Gomez Bustillo, 1977</p><p>= <italic><tp:taxon-name>Phragmataecia meloina</tp:taxon-name></italic> Gomez Bustillo &amp; Fernandes-Rubio, 1976</p><p>= <italic><tp:taxon-name>Phragmataecia sica</tp:taxon-name></italic> Gomez bustillo &amp; Fernandes-Rubio, 1976</p><p>Distribution: Central and Southern Europe, S. England, M. East, Caucasus, Transcaucasia, Turkmenistan, Kazakhstan, NW Iran, Iraq, Syria, Lebanon, Turkey, W. China, SW Siberia, Egypt, Tunisia, Morocco (<xref ref-type="bibr" rid="B45">Yakovlev 2011</xref>).</p><p><bold><italic><tp:taxon-name>Phragmataecia cinnamomea</tp:taxon-name></italic> Wileman, 1911</bold></p><p>= <italic><tp:taxon-name>Xyleutes Hansi</tp:taxon-name></italic> Strand, 1915.</p><p>Distribution: Taiwan, S. China (Jianxi-Fujian border) (<xref ref-type="bibr" rid="B14">Gaede 1933</xref>, Ueda in <xref ref-type="bibr" rid="B17">Heppner and Inoue 1992</xref>, <xref ref-type="bibr" rid="B31">Wang and Lee 1998</xref>, <xref ref-type="bibr" rid="B43">Yakovlev 2009b</xref>).</p><p><bold><italic><tp:taxon-name>Phragmataecia dushman</tp:taxon-name></italic> Yakovlev, 2009</bold></p><p>Distribution: Afghanistan (<xref ref-type="bibr" rid="B42">Yakovlev 2009a</xref>).</p><p><bold><italic><tp:taxon-name>Phragmataecia furia</tp:taxon-name></italic> Grum-Grshimailo, 1890</bold></p><p>Distribution: Uzbekistan, Tadzhikistan ?, Afghanistan (<xref ref-type="bibr" rid="B10">Daniel 1964</xref>).</p><p><bold><italic><tp:taxon-name>Phragmataecia geisha</tp:taxon-name></italic> Yakovlev, 2011</bold></p><p>Distribution: Japan (<xref ref-type="bibr" rid="B45">Yakovlev 2011</xref>).</p><p><bold><italic><tp:taxon-name>Phragmataecia gummata</tp:taxon-name></italic> Swinhoe, 1892</bold></p><p>= <italic><tp:taxon-name>Phragmatoecia</tp:taxon-name></italic> (sic!) <italic>lata</italic> Snellen, 1895</p><p>= <italic><tp:taxon-name>Phragmatoecia</tp:taxon-name></italic> (sic!) <italic>sordida</italic> Snellen, 1901</p><p>Distribution: China (Fukien, Lingping), Vietnam, Thailand, Indonesia (Java, Sumatra) (<xref ref-type="bibr" rid="B7">Daniel 1940</xref>, <xref ref-type="bibr" rid="B14">Gaede 1933</xref>, 1949, <xref ref-type="bibr" rid="B22">Roepke 1957</xref>, <xref ref-type="bibr" rid="B43">Yakovlev 2009b</xref>, <xref ref-type="bibr" rid="B44">Yakovlev and Witt 2009</xref>).</p><p><bold><italic><tp:taxon-name>Phragmataecia gurkoi</tp:taxon-name></italic> Yakovlev, 2007</bold></p><p>Distribution: NW Pakistan (<xref ref-type="bibr" rid="B38">Yakovlev 2007a</xref>).</p><p><bold><italic><tp:taxon-name>Phragmataecia fusca</tp:taxon-name></italic> Wileman, 1911</bold></p><p>= <italic><tp:taxon-name>Phragmataecia obscura</tp:taxon-name></italic> Wileman, 1911</p><p>Distribution: Taiwan (<xref ref-type="bibr" rid="B27">Ueda 1992</xref>), Thailand, Hong Kong (<xref ref-type="bibr" rid="B1">Ades and Kendrick 2004</xref>).</p><p><bold><italic><tp:taxon-name>Phragmataecia fuscifusa</tp:taxon-name></italic> Hampson, 1910</bold></p><p>Distribution: Sierra Leone, Nigeria (<xref ref-type="bibr" rid="B45">Yakovlev 2011</xref>).</p><p><bold><italic><tp:taxon-name>Phragmataecia hummeli</tp:taxon-name></italic> Bryk, 1942</bold></p><p>Distribution: China (NE Sichuan) (<xref ref-type="bibr" rid="B43">Yakovlev 2009b</xref>).</p><p><bold><italic><tp:taxon-name>Phragmataecia impura</tp:taxon-name></italic> Hampson, 1891</bold></p><p>Distribution: India, Nepal, S. China (Hainan Isl., Zhejiang and Guangxi prov.), Vietnam, Laos, Thailand, Java (<xref ref-type="bibr" rid="B24">Snellen 1901</xref>, <xref ref-type="bibr" rid="B18">de Joannis 1929</xref>, <xref ref-type="bibr" rid="B2">Arora 1976</xref>, <xref ref-type="bibr" rid="B34">Yakovlev 2004</xref>, <xref ref-type="bibr" rid="B43">2009b</xref>, <xref ref-type="bibr" rid="B44">Yakovlev and Witt 2009</xref>).</p><p><bold><italic><tp:taxon-name>Phragmataecia innominata</tp:taxon-name></italic> Dalla Torre, 1923</bold></p><p>= <italic><tp:taxon-name>Phragmatoecia reticulata</tp:taxon-name></italic> Hampson, 1910</p><p>Distribution: South Africa, Mozambique, Malawi (<xref ref-type="bibr" rid="B23">Schoorl 1990</xref>, <xref ref-type="bibr" rid="B29">Vári et al. 2002</xref>).</p><p><bold><italic><tp:taxon-name>Phragmataecia innotata</tp:taxon-name></italic> (Walker, 1865)</bold></p><p>Distribution: China, Vietnam, Laos, Thailand (<xref ref-type="bibr" rid="B44">Yakovlev and Witt 2009</xref>, <xref ref-type="bibr" rid="B45">Yakovlev 2011</xref>).</p><p><bold><italic><tp:taxon-name>Phragmataecia irrorata</tp:taxon-name></italic> Hampson, 1910</bold></p><p>Distribution: Zimbabwe, South Africa, Namibia, Bostwana, Mozambique, Zambia, Malawi (<xref ref-type="bibr" rid="B21">Pinhey 1979</xref>, <xref ref-type="bibr" rid="B29">Vári et al. 2002</xref>, <xref ref-type="bibr" rid="B45">Yakovlev 2011</xref>).</p><p><bold><italic><tp:taxon-name>Phragmataecia itremo</tp:taxon-name></italic> Viette, 1974</bold></p><p>Distribution: Madagascar (<xref ref-type="bibr" rid="B30">Viette 1974</xref>).</p><p><bold><italic><tp:taxon-name>Phragmataecia laszloi</tp:taxon-name></italic> Yakovlev, 2009</bold></p><p>Distribution: Nepal (Annapurna Himal) (<xref ref-type="bibr" rid="B42">Yakovlev 2009a</xref>).</p><p><bold><italic><tp:taxon-name>Phragmataecia longivitta</tp:taxon-name></italic> Candeze, 1926</bold></p><p>Distribution: Laos (<xref ref-type="bibr" rid="B3">Ćandèze 1926</xref>).</p><p><bold><italic><tp:taxon-name>Phragmataecia minima</tp:taxon-name></italic> Hampson, 1891</bold></p><p>Distribution: S. India (<xref ref-type="bibr" rid="B16">Hampson 1891</xref>).</p><p><bold><italic><tp:taxon-name>Phragmataecia minor</tp:taxon-name></italic> Moore, 1879</bold></p><p>Distribution: Bangladesh, Myanmar ?, China (Lingping) (Cotes, Swinhoe 1887, <xref ref-type="bibr" rid="B26">Swinhoe 1890</xref>, <xref ref-type="bibr" rid="B8">Daniel 1949</xref>, <xref ref-type="bibr" rid="B45">Yakovlev 2011</xref>).</p><p><bold><italic><tp:taxon-name>Phragmataecia monika</tp:taxon-name></italic> Saldaitis &amp; Yakovlev, sp. n.</bold></p><p>Distribution: China Zhejiang province.</p><p><bold><italic><tp:taxon-name>Phragmataecia okovangae</tp:taxon-name></italic> Clench, 1959</bold></p><p>Distribution: Namibia, South Africa (<xref ref-type="bibr" rid="B29">Vári et al. 2002</xref>).<!--PageBreak--></p><p><bold><italic><tp:taxon-name>Phragmataecia pacifica</tp:taxon-name></italic> Yakovlev, 2007</bold></p><p>Distribution: Russia, Caucasus, Daghestan (<xref ref-type="bibr" rid="B39">Yakovlev 2007b</xref>).</p><p><bold><italic><tp:taxon-name>Phragmataecia parvipuncta</tp:taxon-name></italic> (Hampson, 1892)</bold></p><p>Distribution: India, Sri Lanka, Vietnam (<xref ref-type="bibr" rid="B2">Arora 1976</xref>, <xref ref-type="bibr" rid="B14">Gaede 1933</xref>, <xref ref-type="bibr" rid="B18">de Joannis 1929</xref>, <xref ref-type="bibr" rid="B44">Yakovlev and Witt 2009</xref>).</p><p><bold><italic><tp:taxon-name>Phragmataecia pelostema</tp:taxon-name></italic> (Hering, 1923)</bold></p><p>Distribution: Togo, Cameroon, Nigeria (<xref ref-type="bibr" rid="B45">Yakovlev 2011</xref>).</p><p><bold><italic><tp:taxon-name>Phragmataecia pectinicornis</tp:taxon-name></italic> (Strand, 1914)</bold></p><p>Distribution: Central Sudan (<xref ref-type="bibr" rid="B25">Strand 1914</xref>).</p><p><bold><italic><tp:taxon-name>Phragmataecia psyche</tp:taxon-name></italic> (Le Cerf, 1919)</bold></p><p>Distribution: Benin? and different parts of Western Africa (<xref ref-type="bibr" rid="B45">Yakovlev 2011</xref>).</p><p><bold><italic><tp:taxon-name>Phragmataecia purpureu</tp:taxon-name></italic>s Fletcher, 1927</bold></p><p>Distribution: India (Bihar) (<xref ref-type="bibr" rid="B2">Arora 1976</xref>; <xref ref-type="bibr" rid="B13">Fletcher 1927</xref>).</p><p><bold><italic><tp:taxon-name>Phragmataecia pygmaea</tp:taxon-name></italic> Graeser, 1888</bold></p><p>Distribution: SE Russia, Korea, NE China (Charbin) (Staudinger 1892, Staudinger &amp; Rebel 1901, <xref ref-type="bibr" rid="B33">Witt 1985</xref>, <xref ref-type="bibr" rid="B36">Yakovlev 2005b</xref>, <xref ref-type="bibr" rid="B43">2009b</xref>).</p><p><bold><italic><tp:taxon-name>Phragmataecia roborowskii</tp:taxon-name></italic> Alpheraky, 1897</bold></p><p>= <italic><tp:taxon-name>Phragmataecia longialatus</tp:taxon-name></italic> Hua, Chou, Fang &amp; Chen, 1990</p><p>Distribution: NW China, S. Mongolia (<xref ref-type="bibr" rid="B40">Yakovlev 2007c</xref>).</p><p><bold><italic><tp:taxon-name>Phragmataecia saccharum</tp:taxon-name></italic> Moore, 1879 (Walker, 1865)</bold></p><p>Distribution: India (<xref ref-type="bibr" rid="B6">Cotes and Swinhoe 1887</xref>).</p><p><bold><italic><tp:taxon-name>Phragmataecia sericeata</tp:taxon-name></italic> Hampson, 1910</bold></p><p>Distribution: Ghana, Nigeria (<xref ref-type="bibr" rid="B45">Yakovlev 2011</xref>).</p><p><bold><italic><tp:taxon-name>Phragmataecia sumatrensis</tp:taxon-name></italic> Snellen, 1892</bold></p><p>Distribution: Indonesia (Sumatra) (Snellen 1892, <xref ref-type="bibr" rid="B14">Gaede 1933</xref>).</p><p><bold><italic><tp:taxon-name>Phragmataecia terebrifer</tp:taxon-name></italic> Fletcher, 1927</bold></p><p>Distribution: India (<xref ref-type="bibr" rid="B13">Fletcher 1927</xref>).</p><p><bold><italic><tp:taxon-name>Phragmataecia turkmenbashi</tp:taxon-name></italic> Yakovlev, 2008</bold></p><p>Distribution: Turkmenistan (Kopetdagh Mts., Valley of Ipay-Kala ) (<xref ref-type="bibr" rid="B41">Yakovlev 2008</xref>).</p></sec><sec sec-type="Checklist of the genus Patoptoformis"><title>Checklist of the genus <italic><tp:taxon-name>Patoptoformis</tp:taxon-name></italic></title><p><bold><italic><tp:taxon-name>Patoptoformis ganesha</tp:taxon-name></italic> (Yakovlev, 2004)</bold></p><p>Distribution: Nepal, Ganesh Himal.</p><p><bold><italic><tp:taxon-name>Patoptoformis hanuman</tp:taxon-name></italic> Yakovlev, 2006</bold></p><p>Distribution: NE India, Assam.</p><p><bold><italic><tp:taxon-name>Patoptoformis rimsaitae</tp:taxon-name></italic> Saldaitis &amp;Yakovlev, sp. n.</bold></p><p>Distribution: province China, Sichuan.</p></sec></tp:treatment-sec><tp:treatment-sec><!--Section generated to contain objects referenced in tp:taxon-treatment.--><fig id="F2" position="float" orientation="portrait"><label>Figures 5–10.</label><caption><p><italic><tp:taxon-name>Phragmataecia</tp:taxon-name></italic> spp., adults and genitalia. <bold>5</bold> <italic><tp:taxon-name>Phragmataecia cinnamomea</tp:taxon-name></italic> Wileman, adult, holotypus.  <bold>6</bold> <italic><tp:taxon-name>Phragmataecia cinnamomea</tp:taxon-name></italic> Wileman, holotypus, male genitalia <bold>7</bold> <italic><tp:taxon-name>Phragmataecia hummeli</tp:taxon-name></italic> Bryk, adult, holotypus<bold>8</bold> <italic><tp:taxon-name>Phragmataecia hummeli</tp:taxon-name></italic> Bryk, holotypus, male genitalia <bold>9</bold> <italic><tp:taxon-name>Phragmataecia fusca</tp:taxon-name></italic> Wileman(<italic>= Phragmataecia obscura</italic> Wileman, 1911 adult <bold>10</bold> <italic><tp:taxon-name>Phragmataecia fusca</tp:taxon-name></italic> male genitalia.</p></caption><graphic xmlns:xlink="http://www.w3.org/1999/xlink" xlink:href="ZooKeys-192-035-g002.jpg" position="float" orientation="portrait" xlink:type="simple"/></fig></tp:treatment-sec><ref-list><ref id="B4"><mixed-citation xmlns:xlink="http://www.w3.org/1999/xlink" xlink:type="simple"><person-group><name name-style="western"><surname>Christoph</surname><given-names>H</given-names></name></person-group> (<year>1884</year>)<article-title> Lepidoptera aus dem Achal-Tekke-Gebiete. Mémoires sur les Lépidoptères rédigés par N.M.</article-title><source>Romanoff </source><volume>1</volume>: <fpage>93</fpage>-<lpage>138</lpage>.</mixed-citation></ref><ref id="B9"><mixed-citation xmlns:xlink="http://www.w3.org/1999/xlink" xlink:type="simple"><person-group><name name-style="western"><surname>Daniel</surname><given-names>F</given-names></name></person-group> (<year>1963</year>)<article-title> Ein Beitrag zur Spinner- und Schwämer-fauna des Iran und Afganistans.</article-title><source>Zeitschrift der Wiener Entomologischen Gesellschaft </source><volume>48</volume>: <fpage>145</fpage>-<lpage>155</lpage>.</mixed-citation></ref><ref id="B11"><mixed-citation xmlns:xlink="http://www.w3.org/1999/xlink" xlink:type="simple"><person-group><name name-style="western"><surname>Daniel</surname><given-names>F</given-names></name></person-group> (<year>1965</year>)<article-title> Österreichische Entomologische Iran-Afganistan-Expeditionen. Beiträge zur Lepidopterenfauna, Teil 4. Weitere Beiträge zur Bombyces et Sphinges Fauna.</article-title><source>Zeitschrift der Wiener Entomologischen Gesellschaft </source><volume>50</volume>: <fpage>121</fpage>-<lpage>145</lpage>.</mixed-citation></ref><ref id="B12"><mixed-citation xmlns:xlink="http://www.w3.org/1999/xlink" xlink:type="simple"><person-group><name name-style="western"><surname>Falkovitch</surname><given-names>MI</given-names></name></person-group> (<year>1986</year>)<article-title> Lepidoptera from Kuldzhuktau Mountain and submountain plain, (southwest Kyzylkum). Fauna Cheshuekrylykh (Lepidoptera) SSSR [USSR].</article-title><source>Trudy Vsesoyuznogo Entomologicheskogo Obshchestva </source><volume>67</volume>: <fpage>131</fpage>-<lpage>186</lpage>. [In Russian]</mixed-citation></ref><ref id="B15"><mixed-citation xmlns:xlink="http://www.w3.org/1999/xlink" xlink:type="simple"><person-group><name name-style="western"><surname>Gross</surname><given-names>C</given-names></name></person-group> (<year>1925</year>)<source> Beitrag zur Kenntnis der Lepidopteren-Fauna des mittleren rechtsseitingen Wolga-Gebietes. Verzeichnis der in der Umgebung von Chwalynsk a/Wolga, Gouvernement Saratow, gesammelten Macrolepidopteren. Internationaler Entomologischer Verein. Frankfurt am Main 1924/25, 53–95.</source></mixed-citation></ref><ref id="B28"><mixed-citation xmlns:xlink="http://www.w3.org/1999/xlink" xlink:type="simple"><person-group><name name-style="western"><surname>Uvarov</surname><given-names>BP</given-names></name></person-group> (<year>1910</year>)<article-title> To the Fauna of Lepidoptera of Transural Kirgiz steppe.</article-title><source>Russian Entomological Review </source><volume>10</volume> (<issue>3</issue>): <fpage>161</fpage>-<lpage>169</lpage>.</mixed-citation></ref><ref id="B36"><mixed-citation xmlns:xlink="http://www.w3.org/1999/xlink" xlink:type="simple"><person-group><name name-style="western"><surname>Yakovlev</surname><given-names>RV</given-names></name></person-group> (<year>2005b</year>)<article-title> Carpenter-moths (Lepidoptera, Cossidae) of Korean Peninsula.</article-title><source>Euroasian Entomological Journal </source><volume>4</volume> (<issue>4</issue>): <fpage>341</fpage>-<lpage>344</lpage>.</mixed-citation></ref><ref id="B42"><mixed-citation xmlns:xlink="http://www.w3.org/1999/xlink" xlink:type="simple"><person-group><name name-style="western"><surname>Yakovlev</surname><given-names>RV</given-names></name></person-group> (<year>2009a</year>)<article-title> New taxa of African and Asian Cossidae (Lepidoptera).</article-title><source>Euroasian Entomological Journal </source><volume>8</volume> (<issue>3</issue>): <fpage>353</fpage>-<lpage>361</lpage>.</mixed-citation></ref><ref id="B29"><mixed-citation xmlns:xlink="http://www.w3.org/1999/xlink" xlink:type="simple"><person-group><name name-style="western"><surname>Vári</surname><given-names>L</given-names></name><name name-style="western"><surname>Kroon</surname><given-names>DM</given-names></name><name name-style="western"><surname>Krüger</surname><given-names>M</given-names></name></person-group> (<year>2002</year>)<source> Classification and Checklist of the species of Lepidoptera recorded in Southern Africa.</source><publisher-name>Simple Solutions Australia (Pty) Ltd. Chatswood</publisher-name>, <publisher-loc>Australia</publisher-loc>, <lpage>385</lpage> pp.</mixed-citation></ref><ref id="B45"><mixed-citation xmlns:xlink="http://www.w3.org/1999/xlink" xlink:type="simple"><person-group><name name-style="western"><surname>Yakovlev</surname><given-names>RV</given-names></name></person-group> (<year>2011</year>)<article-title> Catalogue of the Family Cossidae of the Old World (Lepidoptera).</article-title><source>Neue Entomologische Nachrichten </source><volume>66</volume>: <fpage>1</fpage>-<lpage>130</lpage>.</mixed-citation></ref><ref id="B20"><mixed-citation xmlns:xlink="http://www.w3.org/1999/xlink" xlink:type="simple"><person-group><name name-style="western"><surname>Pagenstecher</surname><given-names>A</given-names></name></person-group> (<year>1892</year>)<source> Lepidoptera gesammelt in Ost-Afrika 1888/89 von Dr. Franz Stuhlmann. Jahrbuch Hamburgischen Wissenschaftlischen Anstalten 10: 245.</source></mixed-citation></ref><ref id="B14"><mixed-citation xmlns:xlink="http://www.w3.org/1999/xlink" xlink:type="simple"><person-group><name name-style="western"><surname>Gaede</surname><given-names>M</given-names></name></person-group> (<year>1933</year>)<article-title> Cossidae.</article-title> In: <person-group><name name-style="western"><surname>Seitz</surname><given-names>A</given-names></name></person-group> (<role>Ed</role>). <issue-title>Die Gross-Schmetterlinge der Erde.</issue-title><source>Die Spinner und Schwärmer des indo-australischen Gebiets 10. Alfred Kernen Verlag, Stuttgart</source>: <fpage>809</fpage>-<lpage>823</lpage>.</mixed-citation></ref><ref id="B17"><mixed-citation xmlns:xlink="http://www.w3.org/1999/xlink" xlink:type="simple"><person-group><name name-style="western"><surname>Heppner</surname><given-names>JB</given-names></name><name name-style="western"><surname>Inoue</surname><given-names>H</given-names></name></person-group> (<year>1992</year>)<source> Lepidoptera of Taiwan. Vol. 2. Part 2: Checklist. Association of Tropical Lepidoptera &amp; Scientific Publishers, Gainesville, 27.</source></mixed-citation></ref><ref id="B31"><mixed-citation xmlns:xlink="http://www.w3.org/1999/xlink" xlink:type="simple"><person-group><name name-style="western"><surname>Wang</surname><given-names>HY</given-names></name><name name-style="western"><surname>Lee</surname><given-names>JY</given-names></name></person-group> (<year>1998</year>)<source> Lepidoptera of Guisandao Islet.</source><publisher-name>The I-Lan County Museum of Natural History</publisher-name>, <publisher-loc>Ilan City</publisher-loc>, <lpage>166</lpage> pp.</mixed-citation></ref><ref id="B43"><mixed-citation xmlns:xlink="http://www.w3.org/1999/xlink" xlink:type="simple"><person-group><name name-style="western"><surname>Yakovlev</surname><given-names>RV</given-names></name></person-group> (<year>2009b</year>)<source> New Cossidae for Chinese fauna (Lepidoptera). Eversmannia 17/18: 54–56.</source></mixed-citation></ref><ref id="B10"><mixed-citation xmlns:xlink="http://www.w3.org/1999/xlink" xlink:type="simple"><person-group><name name-style="western"><surname>Daniel</surname><given-names>F</given-names></name></person-group> (<year>1964</year>)<article-title> Cossidae aus Afganistan (Lep.).</article-title><source>Opuscula Zoologica </source><volume>77</volume>: <fpage>1</fpage>-<lpage>8</lpage>.</mixed-citation></ref><ref id="B7"><mixed-citation xmlns:xlink="http://www.w3.org/1999/xlink" xlink:type="simple"><person-group><name name-style="western"><surname>Daniel</surname><given-names>F</given-names></name></person-group> (<year>1940</year>)<article-title> Die Cossidae und Hepialidae der Ausbeuten Höne (Lep. Het).</article-title><source>Mitteilungen der Münchner Entomologischen Gesellschaft </source><volume>30</volume>: <fpage>1004</fpage>-<lpage>1020</lpage>.</mixed-citation></ref><ref id="B22"><mixed-citation xmlns:xlink="http://www.w3.org/1999/xlink" xlink:type="simple"><person-group><name name-style="western"><surname>Roepke</surname><given-names>W</given-names></name></person-group> (<year>1957</year>)<source> The Cossids of the Malay Region (Lepidoptera: Heterocera). Verhandelingen der Koninklijke Nederlandse Akademie van Weterschappen. Afdeeling Natuurkunde (Tweede Reeks). Deel LII (1).</source><publisher-name>Noord-Hollandsche Uitg. Mij</publisher-name>, <publisher-loc>Amsterdam</publisher-loc>, <lpage>60</lpage> pp.</mixed-citation></ref><ref id="B44"><mixed-citation xmlns:xlink="http://www.w3.org/1999/xlink" xlink:type="simple"><person-group><name name-style="western"><surname>Yakovlev</surname><given-names>RV</given-names></name><name name-style="western"><surname>Witt</surname><given-names>T</given-names></name></person-group> (<year>2009c</year>)<article-title> The Carpenter Moths (Lepidoptera, Cossidae) of Vietnam.</article-title><source>Entomofauna </source><volume>16</volume>: <fpage>11</fpage>-<lpage>32</lpage>.</mixed-citation></ref><ref id="B38"><mixed-citation xmlns:xlink="http://www.w3.org/1999/xlink" xlink:type="simple"><person-group><name name-style="western"><surname>Yakovlev</surname><given-names>RV</given-names></name></person-group> (<year>2007a</year>)<article-title> New species of Palaearctic Cossidae (Lepidoptera).</article-title><source>Eversmannia </source><volume>10</volume>: <fpage>3</fpage>-<lpage>23</lpage>.</mixed-citation></ref><ref id="B27"><mixed-citation xmlns:xlink="http://www.w3.org/1999/xlink" xlink:type="simple"><person-group><name name-style="western"><surname>Ueda</surname><given-names>K</given-names></name></person-group> (<year>1992</year>)<source> Cossidae. In: Heppner J.B., Inoue H. Lepidoptera of Taiwan. Vol. <bold>1</bold>. Part 2: Checklist. Association of Tropical Lepidoptera &amp; Scientific Publishers, Gainesville, 27.</source></mixed-citation></ref><ref id="B1"><mixed-citation xmlns:xlink="http://www.w3.org/1999/xlink" xlink:type="simple"><person-group><name name-style="western"><surname>Ades</surname><given-names>GWJ</given-names></name><name name-style="western"><surname>Kendrick</surname><given-names>RC</given-names></name></person-group> (<year>2004</year>)<source> Hong Kong Fauna: A checklist off selected taxa. Fauna Conservation Department, Kadoorie Farm an d Botanic Garden Corporation, 84 pp, <ext-link ext-link-type="uri" xlink:href="http://www.kfbg.org/content/81/12/1/Checklist%20of%20Hong%kong%20Fauna%20%282nd%20edition%29.pdf" xlink:type="simple">http://www.kfbg.org/content/81/12/1/Checklist%20of%20Hong%kong%20Fauna%20%282nd%20edition%29.pdf</ext-link></source></mixed-citation></ref><ref id="B24"><mixed-citation xmlns:xlink="http://www.w3.org/1999/xlink" xlink:type="simple"><person-group><name name-style="western"><surname>Snellen</surname><given-names>PCT</given-names></name></person-group> (<year>1901</year>)<article-title> Enumeration des Lepidopteres Heteroceres receuillis a Java par Mr. M. C. Piepers avec des notes par Mr. P. C. T. Snellen.</article-title><source>Tijdschrift voor Entomologie </source><volume>43</volume>: <fpage>37</fpage>-<lpage>45</lpage>.</mixed-citation></ref><ref id="B18"><mixed-citation xmlns:xlink="http://www.w3.org/1999/xlink" xlink:type="simple"><person-group><name name-style="western"><surname>Joannis de</surname><given-names>J</given-names></name></person-group> (<year>1929</year>)<source> Lépidoptères Héterocères du Tonkin. Annales de la Societe Entomologique de France 98: 361–552, 559–560.</source></mixed-citation></ref><ref id="B2"><mixed-citation xmlns:xlink="http://www.w3.org/1999/xlink" xlink:type="simple"><person-group><name name-style="western"><surname>Arora</surname><given-names>GS</given-names></name></person-group> (<year>1976</year>)<article-title> A taxonomic revision of the Indian species of the family Cossidae (Lepidoptera).</article-title><source>Records of the Zoological Survey of India </source><volume>69</volume>(<issue>1–4</issue>): <fpage>1</fpage>-<lpage>160</lpage>.</mixed-citation></ref><ref id="B34"><mixed-citation xmlns:xlink="http://www.w3.org/1999/xlink" xlink:type="simple"><person-group><name name-style="western"><surname>Yakovlev</surname><given-names>RV</given-names></name></person-group> (<year>2004</year>)<source> Cossidae of Thailand. Part I. Atalanta 35 (3/4): 335–352.</source></mixed-citation></ref><ref id="B23"><mixed-citation xmlns:xlink="http://www.w3.org/1999/xlink" xlink:type="simple"><person-group><name name-style="western"><surname>Schoorl</surname><given-names>JW</given-names></name></person-group> (<year>1990</year>)<article-title> A phylogenetic study on Cossidae (Lepidoptera: Ditrysia) based on external adult morphology.</article-title><source>Zoologische Verhandelingen </source><volume>263</volume> (<issue>1</issue>): <fpage>1</fpage>-<lpage>295</lpage>.</mixed-citation></ref><ref id="B21"><mixed-citation xmlns:xlink="http://www.w3.org/1999/xlink" xlink:type="simple"><person-group><name name-style="western"><surname>Pinhey</surname><given-names>ECG</given-names></name></person-group> (<year>1979</year>)<source> Moths of Southern Africa: Description and color illustration of 1183 species.</source><publisher-name>A. A. Balkema</publisher-name>, <publisher-loc>Rotterdam</publisher-loc>, <lpage>273</lpage> pp.</mixed-citation></ref><ref id="B30"><mixed-citation xmlns:xlink="http://www.w3.org/1999/xlink" xlink:type="simple"><person-group><name name-style="western"><surname>Viette</surname><given-names>P</given-names></name></person-group> (<year>1974</year>)<article-title> Deux nouvelles espèces de Cossidae de Madagscar (Lepidoptera).</article-title><source>Nouvelle Revue d‘Entomologie </source><volume>4</volume> (<issue>3</issue>): <fpage>211</fpage>-<lpage>213</lpage>.</mixed-citation></ref><ref id="B3"><mixed-citation xmlns:xlink="http://www.w3.org/1999/xlink" xlink:type="simple"><person-group><name name-style="western"><surname>Ćandèze</surname><given-names>L</given-names></name></person-group> (<year>1926</year>)<source> Lépidoptères Hétérocères de l’Indochine Française. Encyclopédie Entomologique. Serie B. III (2) Lepidoptera.</source><publisher-name>Recueil d’etudes biologiques et systematiques sur les Lépidoptères du Globe. Paris</publisher-name>, <publisher-loc>P. Lechevalier</publisher-loc>, <lpage>122</lpage> pp.</mixed-citation></ref><ref id="B16"><mixed-citation xmlns:xlink="http://www.w3.org/1999/xlink" xlink:type="simple"><person-group><name name-style="western"><surname>Hampson</surname><given-names>GF</given-names></name></person-group> (<year>1891</year>)<source> The Lepidoptera Heterocera of the Nilgiri district. London. Illustrations of typical specimens of Lepidoptera Heterocera in the collection of the British Museum 8. Printed by order of the Trustees, London 11, 66–67.</source></mixed-citation></ref><ref id="B26"><mixed-citation xmlns:xlink="http://www.w3.org/1999/xlink" xlink:type="simple"><person-group><name name-style="western"><surname>Swinhoe</surname><given-names>C</given-names></name></person-group> (<year>1890</year>)<article-title> The moths of Burma. Part I.</article-title><source>Transaction of the Entomological Society of London </source><volume>1890</volume>: <fpage>161</fpage>-<lpage>199</lpage>.</mixed-citation></ref><ref id="B8"><mixed-citation xmlns:xlink="http://www.w3.org/1999/xlink" xlink:type="simple"><person-group><name name-style="western"><surname>Daniel</surname><given-names>F</given-names></name></person-group> (<year>1949</year>)<source> Die Cossidae und Hepialidae der Ausbeuten Höne (Lep. Het). Mitteilungen der Münchner Entomologischen Gesellschaft 35–39: 14–15.</source></mixed-citation></ref><ref id="B39"><mixed-citation xmlns:xlink="http://www.w3.org/1999/xlink" xlink:type="simple"><person-group><name name-style="western"><surname>Yakovlev</surname><given-names>RV</given-names></name></person-group> (<year>2007b</year>)<source> Carpenter-moths (Lepidoptera: Cossidae) of Russia. Eversmannia 9: 1133.</source></mixed-citation></ref><ref id="B25"><mixed-citation xmlns:xlink="http://www.w3.org/1999/xlink" xlink:type="simple"><person-group><name name-style="western"><surname>Strand</surname><given-names>E</given-names></name></person-group> (<year>1914</year>)<source> Lepidoptera aus Ober-Aegypten und dem Aegyptischen Sudan. Archiv für Naturgeschichte 9 (A): 95–103.</source></mixed-citation></ref><ref id="B13"><mixed-citation xmlns:xlink="http://www.w3.org/1999/xlink" xlink:type="simple"><person-group><name name-style="western"><surname>Fletcher</surname><given-names>TB</given-names></name></person-group> (<year>1927</year>)<source> Report of the Imperial entomologist. Scientific Reports of the Agricultural Research Institute 1926–27: 56–67.</source></mixed-citation></ref><ref id="B33"><mixed-citation xmlns:xlink="http://www.w3.org/1999/xlink" xlink:type="simple"><person-group><name name-style="western"><surname>Witt</surname><given-names>T</given-names></name></person-group> (<year>1985</year>)<article-title> Bombyces und Sphinges from Korea, III. (Lepidoptera: Notodontidae, Thyatiridae, Limacodidae, Sesiidae, Cossidae).</article-title><source><italic>Folia</italic> entomologica hungarica </source><volume>44</volume> (<issue>2</issue>): <fpage>195</fpage>-<lpage>210</lpage>.</mixed-citation></ref><ref id="B40"><mixed-citation xmlns:xlink="http://www.w3.org/1999/xlink" xlink:type="simple"><person-group><name name-style="western"><surname>Yakovlev</surname><given-names>RV</given-names></name></person-group> (<year>2007c</year>)<article-title> New data about Cossidae (Lepidoptera) of Mongolia.</article-title><source>Animal World of Fare East </source><volume>6</volume>: <fpage>78</fpage>-<lpage>79</lpage>.</mixed-citation></ref><ref id="B6"><mixed-citation xmlns:xlink="http://www.w3.org/1999/xlink" xlink:type="simple"><person-group><name name-style="western"><surname>Cotes</surname><given-names>EC</given-names></name><name name-style="western"><surname>Swinhoe</surname><given-names>C</given-names></name></person-group> (<year>1887</year>)<source> Cossidae. In: Cotes EC, Swinhoe CA (Eds) Catalogue of the Moths of India. II. Printed by order of the Trustees of the Indian Museum, Calcutta, 232–234.</source></mixed-citation></ref><ref id="B41"><mixed-citation xmlns:xlink="http://www.w3.org/1999/xlink" xlink:type="simple"><person-group><name name-style="western"><surname>Yakovlev</surname><given-names>RV</given-names></name></person-group> (<year>2008</year>)<source> New species of Palaearctic and Oriental Cossidae (Lepidoptera) II. New species of <italic>Phragmataecia</italic> Newman, 1850 from Turkmenistan. Eversmannia 15/16: 47–48.</source></mixed-citation></ref></ref-list></tp:taxon-treatment>
